# Supplementary material for: Characterization of the Complete Mitogenome of Polypedates braueri (Anura, Rhacophoridae, Polypedates) and Insights into the Phylogenetic Relationships of Rhacophoridae
Source: Biology (Basel). 2025 Sep 20;14(9):1299. doi: 10.3390/biology14091299 (PMC12467699; doi:10.3390/biology14091299)
Supplement: Supplementary file 1 [file biology-14-01299-s001.zip]

Archive with 10 entries (10 files):
- Figure S1 Species distribution map of Polypedates braueri, Polypedates megacephalus, and Polypedates leucomystax.jpg
- Figure S2. The secondary structural predictions for the 22 tRNA genes in Polypedates leucomystax.jpg
- Figure S3. The secondary structural predictions for the 22 tRNA genes in Polypedates megacephalus.jpg
- Figure S4. The prognostic map of 12S rRNA secondary structures in Polypedates leucomystax.jpg
- Figure S5. The prognostic map of 16S rRNA secondary structures in Polypedates leucomystax.jpg
- Figure S6. The prognostic map of 12S rRNA secondary structures in Polypedates megacephalus.jpg
- Figure S7. The prognostic map of 16S rRNA secondary structures in Polypedates megacephalus.jpg
- Table S1. PCR primers for the Polypedates braueri mitochondrial genome.pdf
- Table S2. Annotation of the mitochondrial genome of Polypedates braueri, Polypedates megacephalus and Polypedates leucomystax.pdf
- Table S3. Overlapping and intergenic spacer sections of the mitochondrial genomes of  Polypedates braueri, Polypedates megacephalus, and Polypedates leucomystax.pdf
